# Supplementary material for: Impact of Vitamin D Supplementation on the Clinical Outcomes and Epigenetic Markers in Patients with Acute Coronary Syndrome
Source: Pharmaceuticals (Basel). 2023 Feb 9;16(2):262. doi: 10.3390/ph16020262 (PMC9967129; doi:10.3390/ph16020262)
Supplement: Supplementary file 1 [file pharmaceuticals-16-00262-s001.zip]

Archive with 1 entries (1 files):
- pharmaceuticals-2113569-supplementary.pdf
